# Supplementary material for: A Comprehensive Genome-Wide Investigation of the Cytochrome 71 (OsCYP71) Gene Family: Revealing the Impact of Promoter and Gene Variants (Ser33Leu) of OsCYP71P6 on Yield-Related Traits in Indica Rice (Oryza sativa L.)
Source: Plants (Basel). 2023 Aug 23;12(17):3035. doi: 10.3390/plants12173035 (PMC10490456; doi:10.3390/plants12173035)
Supplement: Supplementary file 1 [file plants-12-03035-s001.zip]

Archive with 3 entries (3 files):
- OsCYP Supplmentary Figures.pdf
- Tables S1-S6.xlsx
- Tables S7-S11.pdf
